# Supplementary material for: Phytochemical Characterisation of Sorbus Species: Unveiling Flavonoid Profiles Related to Ploidy and Hybrid Origin
Source: Plants (Basel). 2025 Jan 3;14(1):119. doi: 10.3390/plants14010119 (PMC11722658; doi:10.3390/plants14010119)
Supplement: Supplementary file 1 [file plants-14-00119-s001.zip]

Archive with 2 entries (2 files):
- Table S2.pdf
- Table_S1.pdf
